# Supplementary material for: Are Measures of Health Status for the Total Population Good Proxies for the Health of the Older Population in International Comparison Studies?
Source: Int J Environ Res Public Health. 2022 Jun 21;19(13):7559. doi: 10.3390/ijerph19137559 (PMC9265627; doi:10.3390/ijerph19137559)
Supplement: Supplementary file 1 [file ijerph-19-07559-s001.zip]

Archive with 1 entries (1 files):
- ijerph-1725928-supplementary.pdf
